# Supplementary material for: Intra- and inter-limb strength imbalance and asymmetry in soccer: A comparison of elite senior and junior players
Source: PLoS One. 2024 Apr 26;19(4):e0302474. doi: 10.1371/journal.pone.0302474 (PMC11051617; doi:10.1371/journal.pone.0302474)
Supplement: S1 File — (XLSX) [file pone.0302474.s001.xlsx]

## Sheet: Arkusz1
	Groups	PT-Q-D [kg]	PT-Q-ND[kg]	PT-H-D[kg]	PT-H-ND [kg]	H/Q-D (%)	H/Q-ND [%]	TW-Q-D [kg]	TW-Q-ND [kg]	TW-H-D [kg]	TW-H-ND [kg]
1	Junior	2.49	2.52	1.63	1.3	0.65	0.51	33.26	37.13	16.42	15.87
2	J	2.61	2.21	1.35	1.13	0.52	0.51	39.79	29.62	22.65	18.04
3	J	3.19	3.13	1.92	1.9	0.6	0.61	46.42	47.01	32.16	33.55
4	J	2.72	2.92	1.71	1.48	0.63	0.51	45.51	50.32	33.07	32.53
5	J	3.76	3.8	2.16	1.79	0.57	0.47	49.6	51.88	23.92	26.7
6	J	3.8	3.57	1.91	2.01	0.5	0.56	54.84	56.43	28.96	32.28
7	J	3.78	3.23	2.22	2.15	0.59	0.67	54.36	49.84	33.31	34.89
8	J	3.82	3.86	1.78	1.53	0.47	0.4	50.7	51.36	37.06	35.32
9	J	2.54	2.8	1.58	1.52	0.62	0.54	46.36	47.29	40.14	34.41
10	J	2.74	2.96	1.69	1.63	0.62	0.55	36.23	43.15	26.85	19.16
11	J	3.84	3.46	2.28	2.24	0.59	0.65	55.92	50.45	34.24	31.65
12	J	2.57	2.69	1.36	1.56	0.53	0.58	39.92	39.65	23.69	23.74
13	J	2.76	2.57	1.84	1.5	0.67	0.58	47.03	46.9	34.84	25.85
14	J	3.96	3.79	2.4	2.08	0.61	0.55	55.38	57.76	46.5	40.92
15	J	4.06	3.65	2.41	2.37	0.59	0.65	59.07	53.29	36.16	33.44
16	J	2.78	2.78	1.53	1.57	0.55	0.56	43.2	39.11	26.36	22.21
17	J	2.98	3.03	2.28	1.93	0.76	0.64	38.48	48.66	40.94	38.83
18	J	3.48	3.52	2.02	1.9	0.58	0.54	47.77	49.32	29.91	29.7
19	J	3.02	2.92	1.79	1.48	0.59	0.51	51.77	42.16	33.4	28.61
20	J	3.04	3.33	1.78	1.88	0.59	0.56	51.55	48.31	23.58	29.86
21	J	2.8	2.7	1.75	1.66	0.63	0.61	40.59	47.06	36.62	30.78
22	J	3.05	3.22	1.75	1.94	0.57	0.6	40.39	45.05	27.17	31.19
23	J	3.25	2.9	1.87	1.77	0.58	0.61	58.74	56.29	43.23	38.28
24	J	2.83	2.97	1.56	1.73	0.55	0.58	46.92	49.53	31.56	35.68
25	J	3.15	2.67	1.47	1.37	0.47	0.51	41.06	39.44	16	16.68
26	J	3.54	3.28	2.11	1.88	0.6	0.57	44.61	41.3	27.14	26.16
27	J	3.14	3.67	1.9	1.74	0.6	0.47	54.02	56.97	33.76	33.42
28	J	3.49	2.94	1.8	1.78	0.52	0.61	50.18	51.76	38.14	35.67
29	J	3.69	3.02	2.03	1.98	0.55	0.66	50.62	46.29	28.5	26.51
30	J	2.88	2.88	2.01	1.77	0.7	0.61	35.63	37.8	23.96	21.78
31	J	2.89	2.8	1.61	1.75	0.56	0.63	41.25	40.67	17.02	16.59
32	J	2.98	2.35	1.8	1.6	0.6	0.68	41.75	45.07	28.07	27.13
33	J	2.96	2.44	1.83	1.71	0.62	0.7	38.21	36.31	18.95	19.24
34	J	3.15	3.27	1.75	1.59	0.55	0.49	44.97	46.21	29.84	29.51
35	J	2.88	2.6	1.24	1.37	0.43	0.53	49.91	47.45	24.93	28.43
36	J	2.94	2.93	2.1	1.85	0.72	0.63	43.62	45.35	34.49	28.93
37	J	3.4	3.31	1.78	1.76	0.52	0.53	46.52	46	29.79	29.67
38	J	2.89	2.81	1.58	1.52	0.55	0.54	37.31	40.2	24.54	20.28
39	J	3.28	3.33	1.81	1.78	0.55	0.53	53.17	52.53	37.87	33.03
40	J	3.57	3.39	1.79	1.71	0.5	0.51	48.71	49.84	30.58	30.55
41	J	3.52	3.48	1.68	1.93	0.48	0.55	47.41	48.55	22.79	25.85
42	J	3.45	3.61	1.69	1.58	0.49	0.44	48.54	47.87	26.83	27.93
43	J	3.4	3.29	1.86	1.8	0.55	0.55	44.74	41.18	27.81	25.86
44	J	3.46	3.14	1.83	1.75	0.53	0.56	47.33	43.08	27.88	31.35
45	J	3.59	3.71	2.23	2.21	0.62	0.6	47.12	46.98	33.68	33.67
46	J	3.33	3.28	1.94	1.97	0.58	0.6	46.85	45.52	28.8	27.44
47	J	3.74	3.69	2.2	2.15	0.59	0.58	53.52	50.36	32.78	36.2
48	J	3.66	2.99	2.21	2.23	0.6	0.75	52.91	50.53	33.6	33.86
49	J	3.24	3.12	1.67	1.72	0.52	0.55	65.67	54.64	32.09	26.65
50	J	3.3	3.31	2.05	1.89	0.62	0.57	66.53	64.16	36.81	33.58
51	J	3.54	3.8	2.24	2.22	0.63	0.58	68.13	65	42.06	33.6
52	J	3.39	3.01	1.91	1.72	0.56	0.57	56.17	58.18	35	34.67
53	J	3.24	3.25	1.88	1.91	0.58	0.59	50	45.68	31.37	31.81
54	J	3.49	3.48	2.22	1.97	0.64	0.57	42.49	49.35	35.09	37.94
55	J	3.32	3.52	1.73	1.86	0.52	0.53	47.01	46.52	32.34	31.25
56	J	3.75	3.62	1.6	1.65	0.43	0.46	41.91	41.6	22.53	25.59
57	J	3.49	3.12	1.76	1.76	0.5	0.56	49.49	50.82	31.33	35.95
58	J	3.38	2.67	1.93	1.48	0.57	0.55	49.41	50.01	20.35	19.37
59	J	3.16	3	1.76	1.62	0.56	0.54	39.53	37.36	22.11	22.04
60	J	3.26	2.88	1.59	1.77	0.49	0.62	43.05	38.78	23.11	27.58
61	J	3.38	3.15	2.12	1.86	0.63	0.59	57.91	53.89	43.29	43.36
62	J	3.75	3.89	2.25	2.37	0.6	0.61	50.11	54.55	37.63	40.17
63	J	3.17	3.38	1.89	2.26	0.6	0.67	46.65	45.64	28.65	31.76
64	J	3.38	3.42	2.26	1.95	0.67	0.57	51.06	45.86	32.72	36.66
65	J	3.05	2.75	1.51	1.52	0.5	0.55	40.65	44.29	23.35	27.16
66	J	3.02	2.6	1.61	1.25	0.53	0.48	47.57	37.99	32.84	30.94
67	J	4.15	4.21	2.44	2.35	0.59	0.56	54.24	56.1	37.98	38.28
68	J	2.87	3.07	1.35	1.71	0.47	0.56	49.32	52.62	35.03	33.91
69	J	3	3.05	1.71	1.58	0.57	0.52	44.34	47.15	34.34	29.11
70	J	3.07	3.2	1.75	1.73	0.57	0.54	49.46	43.48	34.67	26.43
71	J	3.05	3.3	1.79	1.9	0.59	0.58	40.06	43.5	29.55	31.78
72	J	3.1	2.8	1.62	1.3	0.52	0.47	45.27	45.8	24.31	27.62
73	J	3.13	3.05	2.22	2.07	0.71	0.68	46.26	49.22	27.5	30.48
74	J	3.12	3.12	1.93	1.84	0.62	0.59	40.72	42.33	28.48	29.55
75	Senior	2.2	2.02	1.12	1.39	0.51	0.69	56.28	52.22	29.16	35.3
76	S	3.52	3.07	1.66	1.62	0.47	0.53	54.04	47.52	27.58	24.34
77	S	2.55	2.7	1.59	1.57	0.62	0.58	50.86	53.09	27.42	30.58
78	S	3.08	2.75	2.13	1.9	0.69	0.69	62.5	56.67	41.64	42.69
79	S	3.55	3.77	2.35	2.15	0.66	0.57	57.34	55.79	34.06	32.6
80	S	2.58	2.66	1.37	1.45	0.53	0.54	54.22	46.68	25.24	28.52
81	S	3.41	3.52	2.19	2.14	0.64	0.61	47.16	49.37	34.42	27.95
82	S	3.55	3.87	2.49	2.51	0.7	0.65	51.83	48.46	35.27	33.55
83	S	3.45	3.34	2.09	1.85	0.61	0.55	57.34	52.72	40.94	36.26
84	S	3.44	3.6	1.74	1.81	0.5	0.5	49.21	49.24	19.75	23.5
85	S	3.47	3.46	2.04	1.75	0.59	0.51	64.34	58.96	38.32	38.09
86	S	2.52	2.51	1.74	1.66	0.69	0.66	55.72	56.78	28.62	27.45
87	S	2.6	2.25	1.94	1.7	0.75	0.75	64.79	66.55	49.57	46.28
88	S	3.48	3.49	1.83	1.39	0.52	0.4	52.69	48.03	28.14	25.09
89	S	3.52	3.68	1.85	1.57	0.53	0.43	52.35	53.67	32.5	32.78
90	S	3.56	3.03	1.85	1.67	0.52	0.55	52.77	45.03	32.55	27.39
91	S	2.54	2.67	1.89	1.74	0.74	0.65	37.22	39.6	28.15	25.82
92	S	2.61	2.78	1.24	1.37	0.48	0.49	49.02	45.16	30.91	29.71
93	S	3.48	3.37	2.17	1.86	0.62	0.55	48.93	52.2	29.74	28.62
94	S	3.55	3.39	2.13	1.86	0.6	0.55	53.37	46.18	38.94	36.95
95	S	3.56	3.72	2.36	2.03	0.66	0.55	47.5	45.61	37.55	29.7
96	S	3.49	3.29	2.18	2.14	0.63	0.65	54.07	52.98	36.96	37.07
97	S	2.61	2.3	1.65	1.86	0.63	0.81	48.12	41.22	32.57	38.92
98	S	3.57	3.94	2.16	2.14	0.6	0.54	50.69	55.36	41.47	38.91
99	S	2.84	2.8	1.58	1.58	0.56	0.57	44.86	46.73	24.15	29.23
100	S	3.27	2.9	1.74	1.68	0.53	0.58	48.36	45.83	31.46	32.1
101	S	3.67	3.57	2.02	1.93	0.55	0.54	58.63	50.46	27.06	28.26
102	S	2.89	2.8	1.62	1.67	0.56	0.6	49.73	41.5	23.84	27.57
103	S	3.76	3.32	2.11	1.78	0.56	0.54	53.27	53.07	33.18	29.64
104	S	2.91	2.72	1.66	1.58	0.57	0.58	49.27	46.66	35.1	27.81
105	S	3.76	3.35	1.82	2	0.48	0.6	54.49	50.37	30.47	30.75
106	S	2.7	3.35	1.91	2.05	0.71	0.61	43.68	52.11	40.12	38.45
107	S	3.58	4.23	2.57	2.52	0.72	0.6	57.95	64.75	44.69	42.92
108	S	2.93	2.95	1.6	1.64	0.55	0.56	47.16	42.91	29.08	27.3
109	S	3.11	3.27	1.95	1.98	0.63	0.61	54.98	58.08	19.31	18.75
110	S	3.78	3.89	2.22	2.06	0.59	0.53	56.4	53.18	33.19	29.49
111	S	2.71	2.49	1.06	1.2	0.39	0.48	49.98	48.55	29.51	25.14
112	S	3.6	3.67	1.81	1.86	0.5	0.51	62.42	59.26	46.45	40.54
113	S	3.05	2.46	2.23	1.95	0.73	0.79	57.17	58.35	41.62	47.8
114	S	3.34	2.88	2.16	2.17	0.65	0.75	52.88	50.86	35.53	36.15
115	S	4.26	3.89	2.13	1.83	0.5	0.47	63.05	48.56	35.38	28.66
116	S	3.01	2.97	1.84	1.72	0.61	0.58	44.82	44.68	32.41	28.93
117	S	3.29	3.14	1.68	1.66	0.51	0.53	44.03	45.96	20.73	23.37
118	S	3.38	3.11	1.77	1.93	0.52	0.62	45.72	43.44	27.56	24.2
119	S	3.94	3.62	2.33	2.36	0.59	0.65	60.46	56.03	40.61	31.9
120	S	2.76	2.71	1.35	1.09	0.49	0.4	61.85	58.12	18.53	17.87
121	S	2.82	3	1.78	1.69	0.63	0.56	38.04	40.61	36.19	36.14
122	S	3.64	3.06	2.32	2.16	0.64	0.71	50.14	43.35	41.37	35.58
123	S	3.65	3.15	2.1	1.75	0.58	0.56	45.59	43.25	25.55	29.61
124	S	2.84	2.84	1.7	1.74	0.6	0.61	45.28	51.38	32.75	31.08
125	S	3.66	3.43	2.1	1.73	0.57	0.5	48.03	53.29	33.81	31.06
126	S	2.84	2.55	1.65	1.61	0.58	0.63	44.92	39.28	28.13	26.4
127	S	3.02	3.06	1.58	1.61	0.52	0.52	35.77	35.98	24.25	17.84
128	S	3.65	3.67	1.99	2.17	0.55	0.59	46.28	44.8	31.43	40.52
129	S	4.07	4.18	2.41	2.37	0.59	0.57	46.08	49.74	27.26	31.45
130	S	2.74	2.48	1.58	1.31	0.57	0.53	33.55	38.39	29.21	30.93
131	S	2.83	2.82	1.86	1.66	0.66	0.59	53.43	51.25	26.54	30.02
132	S	3.22	3.14	1.54	1.29	0.48	0.41	41.99	40.84	27.93	22.13
133	S	3.63	3.99	1.87	1.45	0.51	0.36	53.84	54.69	38.39	27.26
134	S	3.66	3.68	2.5	2.37	0.68	0.64	52.09	53.51	44.09	47.12
135	S	2.79	2.61	1.8	1.69	0.65	0.65	54.93	58.61	20.53	25.37
136	S	3.65	3.57	2.69	2.26	0.74	0.63	53.84	50.52	36.7	31.71
137	S	3.13	2.99	1.79	1.45	0.57	0.48	41.5	41.55	28.02	26.4
138	S	3.35	3.46	1.97	1.72	0.59	0.5	50.06	46.63	28.4	32.68
139	S	3.3	3.04	1.99	1.74	0.6	0.57	45.44	47.24	24.49	24.96
140	S	3.25	3.1	1.63	1.8	0.5	0.58	48.47	42.18	26.03	26.09
141	S	3.23	2.9	1.83	1.72	0.57	0.59	45.18	49.39	36.96	38.97
142	S	3.26	3	1.75	1.72	0.54	0.57	51.68	51.37	38.49	43.01
143	S	3.36	2.62	2.25	1.96	0.67	0.75	49.75	45.03	33.91	35.46
144	S	3.15	3.21	1.88	2.05	0.6	0.64	48.93	48.48	33.59	35.77
145	S	3.39	3.15	2.28	2.16	0.67	0.69	54.31	52.92	38.99	34.03
146	S	3.38	3.22	1.87	1.87	0.55	0.58	47.88	45.43	38.6	39.43
147	S	3.1	3.31	1.98	2.15	0.64	0.65	50.81	57.77	43.51	41.27
148	S	3.14	2.89	1.55	1.37	0.49	0.47	45.76	44.95	24.3	19.87
149	S	3.33	3.62	2.21	2.26	0.66	0.62	53.73	47.19	32.79	26.36
150	S	3.18	3.14	2.29	1.87	0.72	0.6	63.72	57.53	36.76	38.8
151	S	3.1	3.03	2.01	1.73	0.65	0.57	47.76	43.72	29.97	30.5
152	S	3.27	3.42	1.8	1.88	0.55	0.55	62.95	58.16	33.9	27.92
153	S	3.15	2.97	1.81	1.74	0.57	0.59	60.93	60.86	36.46	38.27
154	S	3.4	3.68	1.83	1.81	0.54	0.49	43.76	45.41	32.25	31.32
155	S	3.28	3.18	1.94	1.73	0.59	0.54	46.4	41.92	30.8	28.81
156	S	3.15	3.45	2.34	2.44	0.74	0.71	66.95	65.08	46.82	40.05
157	S	3.07	3.23	1.65	1.67	0.54	0.52	57.58	60.52	29.7	24.9
158	S	3.56	3.59	2.33	2.2	0.65	0.61	53.13	54.52	44.65	47.63
159	S	3.12	3.04	1.93	1.68	0.62	0.55	44.85	45.49	27.52	24.51
160	S	3.16	2.9	1.94	1.8	0.61	0.62	52.2	50.17	34.83	33.41
161	S	3.4	3.34	2.27	1.8	0.67	0.54	59.5	54.7	35.65	33.12
162	S	3.08	2.96	1.92	1.78	0.62	0.6	51.61	52.34	31.81	28.08
163	S	3.43	3.75	2.07	2.05	0.6	0.55	51.36	55.92	42.07	39.59
164	S	3.16	2.56	1.89	1.77	0.6	0.69	50.06	40.45	35.23	38.25
165	S	2.94	3.15	1.54	1.74	0.53	0.55	37.22	38.65	16.95	20.65
166	S	3.78	3.94	2.03	2	0.54	0.51	59.86	56.65	32.98	32.95
167	S	2.86	2.95	1.9	1.87	0.66	0.63	46.85	45.48	27.29	23.21
168	S	3.76	3.51	1.68	1.53	0.45	0.44	49.3	48.95	23.32	22.36
169	S	3.51	3.16	1.82	1.92	0.52	0.61	59.89	54.93	29.33	29.55
170	S	2.72	2.92	1.32	1.56	0.49	0.53	67.75	59.41	37.29	37.6
171	S	2.84	3.1	2.38	1.97	0.84	0.64	52.38	57.05	34.66	36.71
172	S	3.62	3.33	2.52	2.35	0.7	0.71	43.73	51.95	39.94	34.93
173	S	3.7	3.76	2.12	1.61	0.57	0.43	47.1	48.78	33.47	33.68
174	S	2.97	2.92	1.74	1.56	0.59	0.54	56.63	57.48	36.26	40.38
175	S	3.8	3.8	2.21	1.84	0.58	0.49	53.46	53.71	34.34	33.78
176	S	2.94	3.24	1.41	1.67	0.48	0.52	60.16	55.35	36.55	38.08
177	S	3.79	3.48	2.07	2.18	0.55	0.63	57.11	51.08	35.81	40.48
178	S	2.97	3.12	1.63	1.52	0.55	0.49	38.87	44.2	24.19	17.07
179	S	3.8	3.28	2.33	1.96	0.61	0.6	53.56	47.66	37.28	27.29
180	S	2.98	3.12	1.86	1.85	0.62	0.59	55.3	45.56	35.88	34.6
181	S	3.82	3.1	2.09	2.16	0.55	0.7	55.58	52.06	31.29	28.07
182	S	3	2.94	1.99	1.64	0.66	0.56	39.01	43	31.03	34.16
183	S	3.84	3.86	2.15	2.03	0.56	0.53	54.87	54.73	21.51	26.2
